# Supplementary material for: Effectiveness of focal muscle vibrations in improving sensorimotor performance, mobility and strength in spinal cord injury population: a systematic review
Source: BMJ Open. 2025 Dec 25;15(12):e110054. doi: 10.1136/bmjopen-2025-110054 (PMC12742131; doi:10.1136/bmjopen-2025-110054)
Supplement: online supplemental file 1 [file bmjopen-15-12-s001.xlsx]

## Sheet: Sheet1
SUPPLEMENTARY TABLE: Characteristics of the studies included in the systematic review.
Author, year	Outcome			Design	SCI details	Intervention	Muscle/ tendon	Location
			Measures
Upper Limb
Herszkowicz et al. [6]	sensori-motor		Vibration sensing threshold	Case-series	(n=64, age=34)	120 Hz,	NS	muscle
1986	function				phase unclear	1 session
					severity unclear
					level: C2 & below
					AIS: NS
Takakura et al. [7]	sensori-motor		Force	Crossover	(n=5, age=25)	60 Hz, 25 s,	finger	muscle
1996	function				phase unclear	1 session		agonist
					complete
					level: C5,6
					AIS: NS
Ribot-Ciscar et al. [8]	both		TVR, EMG, Force	Case-series	(n=8, age=40)	80 Hz, 18 s,	biceps brachii	tendon
2003					chronic,	1 session	triceps brachii	both
					complete
					level: C4-7
					AIS: A,C
Backus et al. [9]	both		Force, ROM, GRT, Mobility questionnaire	Cohort	(n=10, age=40.5)	60 Hz, 30 minutes,	wrist flexors and extensors	tendon,
2014					chronic	25 sessions	MCP	both
					incomplete
					level: C2-7
					AIS: NS
Gomes-Osman et al. [10]	both		Corticomotor excitability, visuomotor tracking, 9 hole peg test	Crossover	(n=20, age=43.7)	80 Hz, 10 minutes	FCR	tendon,
2014					chronic	1 session		agonist
					incomplete
					level: C4-7
					AIS: C, D
Etoum et al. [11]	mobility &		MAS	Case study	(n=1, age=35)	100 Hz, 5 minutes,	triceps	muscle,
2015	strength				chronic,	10 sessions		antagonist
					incomplete
					level: C5
					AIS: NS
Fusco et al. [12]	mobility &		Mobility questionnaire	Case-control	(n=13, age=39.8)	70 Hz, 15 s,	biceps	tendon,
2016	strength			(controls=13)	chronic,	3 sessions		agonist
					both severities
					level: C4-T1
					AIS: A, B, D
Vojinovic et al. [13]	mobility &		ROM, MAS, mobility questionnaire	Case study	(n=2, age=53)	75 Hz, 15 s,	forearm flexors and extensors	muscle,
2019	strength				chronic	6 sessions		both
					incomplete
					level: C2-T2
					AIS: C
Tazoe et al. [14]	sensori-motor		Cortical maps – TMS	Case-control	(n=22, age=54.4)	66 Hz, 10 minutes,	FDI	tendon,
2021	function			(controls=17)	chronic	1 session		antagonist
					both severities
					level: C2-5,7,8
					AIS: A, C, D
Lower Limb
Ashby et al. [15]	sensori-motor		H-reflex, TVR	Case-control	(n=10, age=30.9)	60 Hz, TVR duration	Achilles	tendon,
1974	function			(controls=6)	both phases	1 session		antagonist
					both severities
					level: NS
					AIS: NS
Verrier et al. [16]	sensori-motor		H-reflex		(n=5, age=27.6)	60 Hz,	Achilles	tendon,
1975	function				phase unclear	duration of H-reflex,		antagonist
					complete	1 session
					level: NS
					AIS: NS
Taylor et al. [17]	sensori-motor		H-reflex	Case-control	(n=57, age=32)	60 Hz,	Achilles	tendon,
1984	function			(controls=21)	phase unclear	duration of H-reflex,		antagonist
					severity unclear	1 session
					level: NS
					AIS: NS
Calancie et al. [18]	sensori-motor		H-reflex	Case-control	(n=30, age=32)	110 Hz,	Achilles	tendon,
1993	function			(controls=16)	both phases	duration of H-reflex,		antagonist
					both severities	1 session
					level: C1-7, T6,10
					AIS: NS
Hilgevoord et al. [19]	sensori-motor		H-reflex	Case-control	(n=33, age=44)	100 Hz,	Achilles	tendon,
1995	function			(controls=30)	chronic	duration of H-reflex,		antagonist
					severity unclear	1 session
					level: NS
					AIS: NS
Perez et al. [20]	sensori-motor		H-reflex	Crossover	(n=14, age=42.8)	80 Hz, 3 minutes	TA	tendon,
2004	function			(controls=5)	chronic	1 session		antagonist
					incomplete
					level: C4-7, T1,2,5,8
					AIS: C, D
Butler et al. [21]	sensori-motor		H-reflex, EMG	Case-series	(n=8, age=37)	60 Hz, 2 s,	TA	tendon,
2005	function				chronic,	1 session		antagonist
					complete
					level: C4-7, T6
					AIS: A, B
Cotey et al. [22]	mobility &		EMG	Case-control	(n=11, age=32.3)	80 Hz, 54 s,	RF	muscle,
2009	strength			(controls=5)	both phases	1 session		antagonist
					both severities
					level: C4-6,8, T2-4
					AIS: A, B, C, D
Murillo et al. [23]	both		Tendon reflex, ROM	Case-control	(n=19, age=36)	50 Hz, 10 minutes,	RF	muscle,
2010				(controls=9)	chronic	1 session		antagonist
					both severities
					level: C3-7, T4,6,8,9,11
					AIS: A, C, D
Field-Fote et al. [24]	mobility &		Kinematic measures	Case-control	(n=19, age=43.7)	60 Hz, 5.5 minutes,	Quadriceps,	muscle,
2012	strength			(controls=8)	chronic	1 session	Hamstring,	both
					both severities		TFL
					level: C4-7, T2-8,10
					AIS: A, B, C, D
Onushku et al. [25]	mobility &		EMG, torque	Case-control	(n=9, age=43.1)	80 Hz, 10 s,	Achilles	tendon,
2013	strength			(controls=8)	chronic,	1 session		antagonist
					complete
					level: C3-7, T5,6
					AIS: A, B, C, D
Gomez-Sariano et al. [26]	sensori-motor		H-reflex, EMG	Crossover	(n=28, age=39.3)	80 Hz, 10 s,	foot	muscle,
2018	function				both phases	1 session		antagonist
					incomplete
					level: NS
					AIS: C, D
Bochkezanian et al. [27]	mobility &		Torque	Crossover	(n=9, age=39.4)	55 Hz,	patellar	tendon,
2018	strength				chronic	during NMES,		antagonist
					both severities	1 session
					level: C6,7 T3,5-7,12 L3
					AIS: A, B, D
DeForest et al. [28]	sensori-motor		EMG	Case-series	(n=25, age=40.6)	20, 40, 80, 120 Hz,	Achilles,	tendon,
2020	function				chronic	1s, 1 session	TA	both
					both severities
					level: C2,4-7, T4-7,9,11
					AIS: A, B, C, D
Camerota et al. [52]	both		NRD, EMG, ROM, TRT, FAC, MRC	Case study	(n=1, age=46) chronic	100 Hz, 80 minutes, 30 sessions	Quadriceps femoris, hamstrings, gastrocnemius,	muscle, both
					severity unclear		iliopsoas
					level: unclear
					AIS: NS
Sabalette et al. [53]	sensori-motor		NRS	Case-series	(n=4, age=45.7) chronic	10 minutes, 4 sessions	Hip, knee and ankle flexors and extensors	muscle, both
	function				both severities
					level: C6,7
					AIS: A,B
		NS: not properly specified, SCM: sternocleidomastoid, MCP: metacarpophalages and, FCR: flexor carpi radialis, FDI: first dorsal interosseous, TA: tibialis anterior, RF: rectus femoris, TFL: tensor fasciae latae, AIS: American spinal injury association impairment score, TVR: tonic vibration reflex, EMG: electromyography, GRT: grip release test, MAS: modified Ashworth scale, ROM: range of motion, T…
